# Supplementary material for: Taxonomy and Phylogenetic Appraisal of Dothideomycetous Fungi Associated with Magnolia, Lilium longiflorum and Hedychium coronarium
Source: J Fungi (Basel). 2022 Oct 17;8(10):1094. doi: 10.3390/jof8101094 (PMC9604768; doi:10.3390/jof8101094)
Supplement: Supplementary file 1 [file jof-08-01094-s001.zip]

Archive with 1 entries (1 files):
- jof-1895637-supplementary.pdf
